# Supplementary material for: Everybody nose: molecular and clinical characteristics of nasal colonization during active methicillin-resistant Staphylococcus aureus bloodstream infection
Source: BMC Infect Dis. 2022 Apr 24;22:400. doi: 10.1186/s12879-022-07371-w (PMC9036699; doi:10.1186/s12879-022-07371-w)
Supplement: Supplementary file 1 — Additional file 1: Table S1. MRSA isolate typing. [file 12879_2022_7371_MOESM1_ESM.xlsx]

## Sheet: Legend
Supplementary Table 1. MRSA Isolate Typing
LEGEND
REDCap Patient ID	De-identified patient study number
Blood CC	Clonal complex of blood isolate
Blood ST	Multilocus Sequence Type of blood isolate
Blood spa	Ridom spa type of blood isolate
Accession	Assigned genbank accession
Number of reads	Number of whole-genome sequencing reads for blood isolate genome
Average read length	Average whole genome sequencing read length of blood isolate genome
Nasal CC	Clonal complex of nasal isolate

## Sheet: molecular typing summary
Supplementary Table 1. MRSA Isolate Typing
REDCap Patient ID	Blood CC	Blood ST	Blood spa	Accession	Number of reads	Average Read Length	Distinct Nasal spa types	Distinct Nasal CC
138	CC8	8	t008	SRR16775475	200484	7513.1
320	CC5	5	t002	SRR16775498	136528	8027.3
322	CC8	8	t008	SRR16775454	163866	7611.1	t008	CC8
338	CC5	5	t002	SRR16775497	182983	8160.6
347	CC72	72	t148	SRR16775443	216523	7249.4	t148	CC72
348	CC5	5	t002	SRR16775478	212512	7371.3
349	CC80	80	t934	SRR16775485	254638	6316.1
350	CC8	8	t064	SRR16775459	177395	8191.9	t064	CC8
351	CC5	5	t002	SRR16775496	223014	7385.8	t002	CC5
352	CC5	105	t002	SRR16775464	187304	8101.7
353	CC8	8	t008	SRR16775458	166840	7818.6	t008	CC8
354	CC8	4803	t008	SRR16775527	193184	7249.2
355	CC8	8	t008	SRR16775473	192455	7278.5
357	CC72	72	t2461	SRR16775447	217899	7244.4
358	CC8	8	t008	SRR16775472	134103	7593.4
359	CC5	3390	t002	SRR16775495	102586	7625.3	t002	CC5
360	CC5	105	t002	SRR16775493	178282	7579.4	t002	CC5
361	CC8	8	t008	SRR16775457	164878	7729.5	t008	CC8
362	CC8	7090	t1767	SRR16775456	39845	7758.8	t062; t002	t062-CC5; t002-CC5
363	CC5	5	t20177	SRR16775492	174028	7798.3	t20177	CC5
364	CC5	105	t002	SRR16775491	124406	7102.6	t002	CC5
365	CC5	5	t548	SRR16775494	140735	8453.2	t548	CC5
366	CC5	105	t002	SRR16775452	143423	8079.5
367	CC5	105	t002	SRR16775490	144050	8157.6	t002	CC5
368	CC8	8	t9683	SRR16775444	137342	7377.9
369	CC8	8	t008	SRR16775471	139191	7664.9
371	CC8	8	t451	SRR16775453	173420	8033.6	t008; t451; t2164	t008-CC8; t451-CC8; t2164-CC5
372	CC5	5	t002	SRR16775489	39490	7458.3	t002	CC5
373	CC8	8	t008	SRR16775455	167187	7389.1	t002; t008	t002-CC5; t008-CC8
374	CC8	8	t008	SRR16775470	145019	8342.7
376	CC5	105	t2164	SRR16775488	196273	8590.5	t2164	CC5
377	CC8	8	t008	SRR16775469	190672	8157.3
378	CC8	6964	t008	SRR16775460	166003	7741.5
380	CC5	105	t002	SRR16775487	133887	7467.3	t002	CC5
381	CC5	5	t002	SRR16775484	148075	7021.2	t002	CC5
382	CC8	8	t064	SRR16775468	174056	7876
383	CC5	5	t002	SRR16775483	176398	7867	t064	CC8
384	CC8	8	t008	SRR16775467	159800	7982.1
385	CC5	5	t002	SRR16775442	109950	7978.6
386	CC8	8	t008	SRR16775466	117651	8242.9
387	CC8	8	t008	SRR16775451	154087	7980.1	t008	CC8
388	CC8	3330	t008	SRR16775450	152986	8516.5	t008	CC8
389	CC5	5	t062	SRR16775486	161168	8304.6	t062	CC5
390	CC6	6	t304	SRR16775436	152958	8468	t304	CC6
391	CC5	105	t002	SRR16775482	175189	7969	t002	CC5
392	CC5	105	t045	SRR16775481	158625	7877.9	t045	CC5
396	CC8	8	t197	SRR16775465	128846	7995.1
397	CC8	6983	t008	SRR16775463	159999	7460
398	CC5	105	t002	SRR16775480	178513	7610.3	t002	CC5
399	CC5	105	t002	SRR16775435	173144	7751.2
400	CC30	1472	t665	SRR16775440	171325	7659.3
401	CC8	8	t024	SRR16775462	167098	7506.8
402	CC5	105	t002	SRR16775479	192008	7703.6	t002	CC5
403	CC5	105	t002	SRR16775477	144556	7945.8	t064; t002	t064-CC8; t002-CC5
405	CC30	30	t019	SRR16775438	144556	7511.7	t019	CC30
406	CC8	613	t008	SRR16775449	175942	7362.9	t008	CC8
407	CC8	8	t064	SRR16775448	186801	7120.9	t064	CC8
419	CC5	5	t002	SRR16775434	166068	7422.9
420	CC72	72	t3092	SRR18559436	1028771	8219.8
421	CC59	87	t316	SRR16775437	186678	7175.1
422	CC5	105	t002	SRR16775433	191405	6949
424	CC22	7094	t379	SRR16775441	187875	7176.4	t379	CC22
425	CC8	8	t13213	SRR16775446	193131	6260.4	t13213	CC8
426	CC8	8	t064	SRR16775461	185577	6585.3
427	CC5	5	t062	SRR16775476	182991	7036.5	t062	CC5
428	CC8	8	t008	SRR16775445	165740	7700.5	t008	CC8
429	CC8	8	t008	SRR18559437	1404365	8367.2
469	CC6	6	t304	SRR16775439	193788	6694.2	t034	CC6

## Sheet: nasal spa types
RedCap Patient ID	Nasal sample	spa type	Ridom spa type
322	NS00015.4	t008	11-19-12-21-17-34-24-34-22-25
	NS00015.5	t008	11-19-12-21-17-34-24-34-22-25
	NS00015.6	t008	11-19-12-21-17-34-24-34-22-25
	NS00015.8	t008	11-19-12-21-17-34-24-34-22-25
	NS00015.9	t008	11-19-12-21-17-34-24-34-22-25
347	NS00004.3	t148	07-23-12-21-12-17-20-17-12-12-17
	NS00004.4	t148	07-23-12-21-12-17-20-17-12-12-17
	NS00004.5	t148	07-23-12-21-12-17-20-17-12-12-17
	NS00004.6	t148	07-23-12-21-12-17-20-17-12-12-17
	NS00004.7	t148	07-23-12-21-12-17-20-17-12-12-17
	NS00004.8	t148	07-23-12-21-12-17-20-17-12-12-17
350	NS00001.3	t064	11-19-12-05-17-34-24-34-22-25
	NS00001.4	t064	11-19-12-05-17-34-24-34-22-25
	NS00001.5	t064	11-19-12-05-17-34-24-34-22-25
	NS00001.6	t064	11-19-12-05-17-34-24-34-22-25
	NS00001.7	t064	11-19-12-05-17-34-24-34-22-25
	NS00001.8	t064	11-19-12-05-17-34-24-34-22-25
351	NS00005.3	t002	26-23-17-34-17-20-17-12-17-16
	NS00005.4	t002	26-23-17-34-17-20-17-12-17-16
	NS00005.5	t002	26-23-17-34-17-20-17-12-17-16
	NS00005.6	t002	26-23-17-34-17-20-17-12-17-16
	NS00005.8	t002	26-23-17-34-17-20-17-12-17-16
353	NS00006.4	t008	11-19-12-21-17-34-24-34-22-25
	NS00006.5	t008	11-19-12-21-17-34-24-34-22-25
	NS00006.6	t008	11-19-12-21-17-34-24-34-22-25
	NS00006.7	t008	11-19-12-21-17-34-24-34-22-25
	NS00006.8	t008	11-19-12-21-17-34-24-34-22-25
	NS00006.9	t008	11-19-12-21-17-34-24-34-22-25
359	NS00011.4	t002	26-23-17-34-17-20-17-12-17-16
	NS00011.6	t002	26-23-17-34-17-20-17-12-17-16
	NS00011.7	t002	26-23-17-34-17-20-17-12-17-16
	NS00011.8	t002	26-23-17-34-17-20-17-12-17-16
360	NS00012.4	t002	26-23-17-34-17-20-17-12-17-16
	NS00012.5	t002	26-23-17-34-17-20-17-12-17-16
	NS00012.6	t002	26-23-17-34-17-20-17-12-17-16
	NS00012.7	t002	26-23-17-34-17-20-17-12-17-16
	NS00012.8	t002	26-23-17-34-17-20-17-12-17-16
	NS00012.9	t002	26-23-17-34-17-20-17-12-17-16
361	NS00013.4	t008	11-19-12-21-17-34-24-34-22-25
	NS00013.5	t008	11-19-12-21-17-34-24-34-22-25
	NS00013.6	t008	11-19-12-21-17-34-24-34-22-25
	NS00013.7	t008	11-19-12-21-17-34-24-34-22-25
	NS00013.8	t008	11-19-12-21-17-34-24-34-22-25
362	NS00014.4	t062	26-23-17-12-17-16
	NS00014.5	t062	26-23-17-12-17-16
	NS00014.6	t062	26-23-17-12-17-16
	NS00014.7	t062	26-23-17-12-17-16
	NS00014.8	t002	26-23-17-34-17-20-17-12-17-16
	NS00014.9	t062	26-23-17-12-17-16
	NS00014.10	t062	26-23-17-12-17-16
	NS00014.11	t062	26-23-17-12-17-16
	NS00014.12	t062	26-23-17-12-17-16
	NS00014.13	t062	26-23-17-12-17-16
	NS00014.14	t062	26-23-17-12-17-16
	NS00014.15	t062	26-23-17-12-17-16
363	NS00016.4	t20177	26-23-17-832-17-20-17-12-17-16
	NS00016.5	t20177	26-23-17-832-17-20-17-12-17-16
	NS00016.6	t20177	26-23-17-832-17-20-17-12-17-16
	NS00016.7	t20177	26-23-17-832-17-20-17-12-17-16
	NS00016.8	t20177	26-23-17-832-17-20-17-12-17-16
	NS00016.9	t20177	26-23-17-832-17-20-17-12-17-16
364	NS00017.4	t002	26-23-17-34-17-20-17-12-17-16
	NS00017.5	t002	26-23-17-34-17-20-17-12-17-16
	NS00017.6	t002	26-23-17-34-17-20-17-12-17-16
	NS00017.7	t002	26-23-17-34-17-20-17-12-17-16
	NS00017.8	t002	26-23-17-34-17-20-17-12-17-16
	NS00017.9	t002	26-23-17-34-17-20-17-12-17-16
365	NS00018.4	t548	26-23-17-34-17-20-17-12-16
	NS00018.5	t548	26-23-17-34-17-20-17-12-16
	NS00018.6	t548	26-23-17-34-17-20-17-12-16
	NS00018.7	t548	26-23-17-34-17-20-17-12-16
	NS00018.8	t548	26-23-17-34-17-20-17-12-16
	NS00018.9	t548	26-23-17-34-17-20-17-12-16
367	NS00020.4	t002	26-23-17-34-17-20-17-12-17-16
	NS00020.5	t002	26-23-17-34-17-20-17-12-17-16
	NS00020.6	t002	26-23-17-34-17-20-17-12-17-16
	NS00020.7	t002	26-23-17-34-17-20-17-12-17-16
	NS00020.8	t002	26-23-17-34-17-20-17-12-17-16
	NS00020.9	t002	26-23-17-34-17-20-17-12-17-16
371	NS00023.4	t008	11-19-12-21-17-34-24-34-22-25
	NS00023.5	t451	11-12-05-17-34-24-34-22-25
	NS00023.6	t2164	26-23-17-34-17-82-17-12-17-16
	NS00023.7	t451	11-12-05-17-34-24-34-22-25
	NS00023.8	t451	11-12-05-17-34-24-34-22-25
	NS00023.9	t451	11-12-05-17-34-24-34-22-25
372	NS00024.4	t002	26-23-17-34-17-20-17-12-17-16
	NS00024.5	t002	26-23-17-34-17-20-17-12-17-16
	NS00024.6	t002	26-23-17-34-17-20-17-12-17-16
	NS00024.7	t002	26-23-17-34-17-20-17-12-17-16
	NS00024.8	t002	26-23-17-34-17-20-17-12-17-16
	NS00024.9	t002	26-23-17-34-17-20-17-12-17-16
373	NS00025.4	t002	26-23-17-34-17-20-17-12-17-16
	NS00025.5	t002	26-23-17-34-17-20-17-12-17-16
	NS00025.6	t008	11-19-12-21-17-34-24-34-22-25
	NS00025.7	t008	11-19-12-21-17-34-24-34-22-25
	NS00025.8	t008	11-19-12-21-17-34-24-34-22-25
	NS00025.9	t008	11-19-12-21-17-34-24-34-22-25
376	NS00026.4	t2164	26-23-17-34-17-82-17-12-17-16
	NS00026.5	t2164	26-23-17-34-17-82-17-12-17-16
	NS00026.6	t2164	26-23-17-34-17-82-17-12-17-16
	NS00026.7	t2164	26-23-17-34-17-82-17-12-17-16
	NS00026.8	t2164	26-23-17-34-17-82-17-12-17-16
	NS00026.9	t2164	26-23-17-34-17-82-17-12-17-16
380	NS00028.4	t002	26-23-17-34-17-20-17-12-17-16
	NS00028.5	t002	26-23-17-34-17-20-17-12-17-16
	NS00028.6	t002	26-23-17-34-17-20-17-12-17-16
	NS00028.7	t002	26-23-17-34-17-20-17-12-17-16
	NS00028.8	t002	26-23-17-34-17-20-17-12-17-16
	NS00028.9	t002	26-23-17-34-17-20-17-12-17-16
381	NS00029.4	t002	26-23-17-34-17-20-17-12-17-16
	NS00029.5	t002	26-23-17-34-17-20-17-12-17-16
	NS00029.6	t002	26-23-17-34-17-20-17-12-17-16
	NS00029.7	t002	26-23-17-34-17-20-17-12-17-16
	NS00029.8	t002	26-23-17-34-17-20-17-12-17-16
	NS00029.9	t002	26-23-17-34-17-20-17-12-17-16
383	NS00030.4	t064	11-19-12-05-17-34-24-34-22-25
	NS00030.5	t064	11-19-12-05-17-34-24-34-22-25
	NS00030.6	t064	11-19-12-05-17-34-24-34-22-25
	NS00030.7	t064	11-19-12-05-17-34-24-34-22-25
	NS00030.8	t064	11-19-12-05-17-34-24-34-22-25
	NS00030.9	t064	11-19-12-05-17-34-24-34-22-25
	NS00030.10	t064	11-19-12-05-17-34-24-34-22-25
	NS00030.11	t064	11-19-12-05-17-34-24-34-22-25
	NS00030.12	t064	11-19-12-05-17-34-24-34-22-25
	NS00030.13	t064	11-19-12-05-17-34-24-34-22-25
	NS00030.14	t064	11-19-12-05-17-34-24-34-22-25
	NS00030.15	t064	11-19-12-05-17-34-24-34-22-25
387	NS00033.4	t008	11-19-12-21-17-34-24-34-22-25
	NS00033.5	t008	11-19-12-21-17-34-24-34-22-25
	NS00033.6	t008	11-19-12-21-17-34-24-34-22-25
	NS00033.8	t008	11-19-12-21-17-34-24-34-22-25
	NS00033.9	t008	11-19-12-21-17-34-24-34-22-25
388	NS00034.4	t008	11-19-12-21-17-34-24-34-22-25
	NS00034.5	t008	11-19-12-21-17-34-24-34-22-25
	NS00034.6	t008	11-19-12-21-17-34-24-34-22-25
	NS00034.7	t008	11-19-12-21-17-34-24-34-22-25
	NS00034.8	t008	11-19-12-21-17-34-24-34-22-25
	NS00034.9	t008	11-19-12-21-17-34-24-34-22-25
389	NS00035.4	t062	26-23-17-12-17-16
	NS00035.5	t062	26-23-17-12-17-16
	NS00035.6	t062	26-23-17-12-17-16
	NS00035.7	t062	26-23-17-12-17-16
	NS00035.8	t062	26-23-17-12-17-16
390	NS00036.5	t304	11-10-21-17-34-24-34-22-25
	NS00036.6	t304	11-10-21-17-34-24-34-22-25
391	NS00037.4	t002	26-23-17-34-17-20-17-12-17-16
	NS00037.5	t002	26-23-17-34-17-20-17-12-17-16
	NS00037.6	t002	26-23-17-34-17-20-17-12-17-16
	NS00037.7	t002	26-23-17-34-17-20-17-12-17-16
	NS00037.8	t002	26-23-17-34-17-20-17-12-17-16
	NS00037.9	t002	26-23-17-34-17-20-17-12-17-16
392	NS00038.4	t045	26-17-20-17-12-17-16
	NS00038.5	t045	26-17-20-17-12-17-16
	NS00038.6	t045	26-17-20-17-12-17-16
	NS00038.7	t045	26-17-20-17-12-17-16
	NS00038.8	t045	26-17-20-17-12-17-16
398	NS00040.4	t002	26-23-17-34-17-20-17-12-17-16
	NS00040.5	t002	26-23-17-34-17-20-17-12-17-16
	NS00040.6	t002	26-23-17-34-17-20-17-12-17-16
	NS00040.7	t002	26-23-17-34-17-20-17-12-17-16
	NS00040.8	t002	26-23-17-34-17-20-17-12-17-16
	NS00040.9	t002	26-23-17-34-17-20-17-12-17-16
402	NS00043.4	t002	26-23-17-34-17-20-17-12-17-16
	NS00043.5	t002	26-23-17-34-17-20-17-12-17-16
	NS00043.6	t002	26-23-17-34-17-20-17-12-17-16
	NS00043.7	t002	26-23-17-34-17-20-17-12-17-16
	NS00043.8	t002	26-23-17-34-17-20-17-12-17-16
	NS00043.9	t002	26-23-17-34-17-20-17-12-17-16
403	NS00044.4	t064	11-19-12-05-17-34-24-34-22-25
	NS00044.5	t002	26-23-17-34-17-20-17-12-17-16
	NS00044.6	t064	11-19-12-05-17-34-24-34-22-25
	NS00044.7	t002	26-23-17-34-17-20-17-12-17-16
	NS00044.8	t064	11-19-12-05-17-34-24-34-22-25
	NS00044.9	t064	11-19-12-05-17-34-24-34-22-25
405	NS00045.4	t019	08-16-02-16-02-25-17-24
	NS00045.5	t019	08-16-02-16-02-25-17-24
	NS00045.6	t019	08-16-02-16-02-25-17-24
	NS00045.7	t019	08-16-02-16-02-25-17-24
406	NS00047.4	t008	11-19-12-21-17-34-24-34-22-25
	NS00047.5	t008	11-19-12-21-17-34-24-34-22-25
	NS00047.6	t008	11-19-12-21-17-34-24-34-22-25
	NS00047.7	t008	11-19-12-21-17-34-24-34-22-25
	NS00047.8	t008	11-19-12-21-17-34-24-34-22-25
	NS00047.9	t008	11-19-12-21-17-34-24-34-22-25
407	NS00048.4	t064	11-19-12-05-17-34-24-34-22-25
	NS00048.5	t064	11-19-12-05-17-34-24-34-22-25
	NS00048.7	t064	11-19-12-05-17-34-24-34-22-25
	NS00048.8	t064	11-19-12-05-17-34-24-34-22-25
424	NS00053.4	t379	26-23-23-13-23-31-29-17-25-17-25-16-28
	NS00053.5	t379	26-23-23-13-23-31-29-17-25-17-25-16-28
	NS00053.6	t379	26-23-23-13-23-31-29-17-25-17-25-16-28
	NS00053.7	t379	26-23-23-13-23-31-29-17-25-17-25-16-28
	NS00053.8	t379	26-23-23-13-23-31-29-17-25-17-25-16-28
	NS00053.9	t379	26-23-23-13-23-31-29-17-25-17-25-16-28
425	NS00050.5	t13213	11-19-12-36-34-22-25
	NS00050.6	t13213	11-19-12-36-34-22-25
	NS00050.7	t13213	11-19-12-36-34-22-25
	NS00050.8	t13213	11-19-12-36-34-22-25
	NS00050.9	t13213	11-19-12-36-34-22-25
427	NS00051.4	t062	26-23-17-12-17-16
	NS00051.7	t062	26-23-17-12-17-16
	NS00051.8	t062	26-23-17-12-17-16
	NS00051.9	t062	26-23-17-12-17-16
428	NS00054.4	t008	11-19-12-21-17-34-24-34-22-25
	NS00054.6	t008	11-19-12-21-17-34-24-34-22-25
	NS00054.7	t008	11-19-12-21-17-34-24-34-22-25
	NS00054.8	t008	11-19-12-21-17-34-24-34-22-25
469	NS00052.4	t304	11-10-21-17-34-24-34-22-25
	NS00052.5	t304	11-10-21-17-34-24-34-22-25
	NS00052.6	t304	11-10-21-17-34-24-34-22-25
	NS00052.7	t304	11-10-21-17-34-24-34-22-25
	NS00052.8	t304	11-10-21-17-34-24-34-22-25
	NS00052.9	t304	11-10-21-17-34-24-34-22-25
